# Supplementary material for: Structural insights into the inhibition mechanism of human sterol O-acyltransferase 1 by a competitive inhibitor
Source: Nat Commun. 2020 May 18;11:2478. doi: 10.1038/s41467-020-16288-4 (PMC7234994; doi:10.1038/s41467-020-16288-4)
Supplement: Supplementary file 4 — Source Data [file 41467_2020_16288_MOESM4_ESM.xlsx]

## Sheet: fig1b
fig1b
Tetramer	Tetramer+CHL	Dimer	Dimer+CHL
0.000462	0.30894	0.001632	0.272092
0.000612	0.328034	0.001903	0.243858
0.000636	0.272542	0.001901	0.260502

## Sheet: fig1c
fig1c
	CI-976 concentration	soat1 activity
	0	100	100	100
	0.03125	102.54	100	99.6404
	0.125	109.264	104.996	109.947
	0.5	101.62	92.046	109.685
	2	84.5801	80.0242	95.7458
	8	43.2307	42.7622	46.0529
	32	14.4636	8.47629	8.32315
	128	0.395915	0.220535	0.491626

## Sheet: fig1e
fig1e
Vehicle	CI-976
1.03284	1.59561
1.04064	1.61989
1.04071	1.60248

## Sheet: fig4g
fig4g
Dimer	H460N	T140R	A147F
0.548721	0.017426	0.022223	0.011451
0.535794	0.011652	0.016042	0.016122
0.399352	0.001005	0.016422	0.002869

## Sheet: fig5e
fig5e
WT	N421A	H460A	H460N
1.54488	1.04557	1.31234	1.12807
1.55663	1.07748	1.31784	1.25606
1.53979	1.08036	1.36208	1.20485

## Sheet: fig5g
fig5g
WT	D406A	W407A/F	W408A	N409A	S410C	S412A	S414C	Y416A	Y417A	R418A	W420A	N421A/D	V422A
1	0.422459		0.129003	0.202712		0.727925					0	0
1					0.778597		0.015028	0.0125537					0.515333
1					1.12935		0.0684042	0.0182069
1					0.663606		0.00758366	0.00323401
1					0.151837		0.0163081		0.0100303	0.0135202
1					1.03413		0		0	0
1	0.402981								0.04174	0.00635166
1			0.0301298	0.445603									0.630464
1			0	0.736814
1				0.397422
1		0.1187		0.410733								0	0.0404285
1		0										0
1		0
1		0
1				0.150606									0.178048
1	0.173988		0.127297	0.13252		0.491682					0.158748	0.0895259

## Sheet: sfig1b
sfig1b
293 Freestyle cells	Infected by hSOAT1	Infected by hSOAT1	AC29 cells	hSOAT1 in AC29,	HEK 293 cells	hSOAT1 in HEK 293,
	tetramer virus	dimer virus		a stable clone		a stable clone
68.23	8960	7406	14.13	215.77	94.29	1335
59.5	7337	8038	27.03	184.08	98.03	1241
38.48	9238	7465	7.99	144.29	70.41	1295
30.15	7720	8117	0.46	131.82	83.7	1178

## Sheet: sfig1h
sfig1h
Time	product
0	0	0	0
5	2.0234	1.97883	1.94248
10	3.94393	4.06737	4.80238
15	6.04272	6.82347	6.47515

## Sheet: sfig9e
sfig9e	vehicle			CI-976
WT	1.03284	1.04064	1.04071	1.59561	1.61989	1.60248
W420A	2.35314	2.33124	2.33137	2.3503	2.26604	2.32793
N421A	0.929333	0.898529	0.886677	0.971684	0.968144	0.957929
H460A	1.28358	1.26676	1.24847	1.6845	1.66939	1.70052
H460N	0.976697	0.989142	1.02632	1.10178	1.24242	1.23656

## Sheet: sfig10b
sfig10b
	BiSAS concentration	soat1 activity
	0	100	100	100
	0.125	121.759	78.2958	74.5532
	0.5	96.5028	83.5572	88.7187
	2	76.6926	57.315	58.9218
	8	50.0189	36.2088	40.0176
	32	12.0322	5.87787	6.43443
	128	0.359739	0.410728	0.076356
	512	0	0	0
